# Supplementary material for: Divergent evolution of terrestrial locomotor abilities in extant Crocodylia
Source: Sci Rep. 2019 Dec 17;9:19302. doi: 10.1038/s41598-019-55768-6 (PMC6917812; doi:10.1038/s41598-019-55768-6)
Supplement: Supplementary file 12 — Dataset S1 [file 41598_2019_55768_MOESM12_ESM.xlsx]

## Sheet: crocodile codes
Crocodile	Genus	Species
AM	Alligator	misssissippiensis
AS	Alligator	sinensis
CA	Crocodylus	acutus
CACR	Caiman	crocodilus
CC	Mecistops ("Crocodylus")	cataphractus
CJ	Crocodylus	johnstoni
CL	Caiman	latirostris
CM/CMN	Crocodylus	mindorensis
CN	Crocodylus	niloticus
CNG	Crocodylus	novaeguineae
CP	Crocodylus	palustris
CR	Crocodylus	rhombifer
CS	Crocodylus	siamensis
OT	Osteolaemus	tetraspis
PP	Paleosuchus	palpebrosus
letters/numbers following prefixes in column A correspond to individual numbers used in experimental metadata

## Sheet: Crocodyloidea
Year	Crocodile	species #	year #	individual #	INDIV total	leg length (m)	body mass (kg)
2005	CA1	8	3	1	29	0.244	6.8
2004	CAA	8	2	1	29	0.25	5.9
2004	CAB	8	2	2	30	0.25	5.9
2005	CC1	2	3	4	5	0.231	3.4
2005	CC2	2	3	5	6	0.22	4
2002	CCB	2	1	1	2	0.22	4.6
2004	CCC	2	2	2	3	0.21	3.6
2004	CCD	2	2	3	4	0.21	4.5
2005	CJ1	3	3	4	10	0.248	8.4
2005	CJ2	3	3	1	7	0.236	13
2002	CJA	3	1	1	7	0.26	12.5
2002	CJB	3	1	2	8	0.32	23.7
2002	CJC	3	1	3	9	0.35	43
2005	CM1	11	3	2	35	0.139	1.036
2005	CM2	11	3	4	37	0.14	1.082
2005	CM4	11	3	3	36	0.14	0.6
2004	CMNA	11	2	1	34	0.15	1.25
2004	CMNB	11	2	2	35	0.14	0.6
2004	CMNC	11	2	3	36	0.14	0.6
2004	CMND	11	2	4	37	0.13	0.5
2005	CN1	4	3	1	11	0.246	6.9
2002	CNA	4	1	2	12	0.21	3.9
2005	CNG1	15	3	1	42	0.222	3
2004	CPA	12	2	1	38	0.33	27
2005	CR2	5	3	1	14	0.336	27.2
2002	CRA	5	1	1	14	0.33	24
2002	CRB	5	1	2	15	0.38	43.2
2004	CRD	5	2	3	16	0.33	26
2004	CSA	13	2	1	39	0.21	3.8
2005	OT1	6	3	8	24	0.29	12
2005	OT2	6	3	10	26	0.293	12.2
2002	OTA	6	1	1	17	0.23	5.5
2002	OTB	6	1	2	18	0.28	10
2002	OTC	6	1	3	19	0.26	7.5
2002	OTD	6	1	4	20	0.22	4.8
2002	OTE	6	1	5	21	0.27	11.4
2002	OTF	6	1	6	22	0.27	10.8
2004	OTG	6	2	7	23	0.26	7.4
2004	OTH	6	2	8	24	0.28	12.5
2004	OTI	6	2	4	20	0.26	7.2
2004	OTJ	6	2	9	25	0.25	7

## Sheet: Alligatoroidea
Year	Crocodile	species #	year #	individual #	INDIV total	leg length (m)	body mass (kg)
2002	AMA	1	1	1	1	0.24	4.7
2004	ASB	7	2	1	27	0.22	2.8
2004	ASD	7	2	2	28	0.25	6.3
2004	CACRA	9	2	1	31	0.25	12.3
2004	CACRB	9	2	2	32	0.25	12.4
2004	CLA	10	2	1	33	0.25	15
2004	PPC	14	2	1	40	0.28	11.75
2004	PPD	14	2	2	41	0.29	12.6
