# Supplementary material for: Divergent evolution of terrestrial locomotor abilities in extant Crocodylia
Source: Sci Rep. 2019 Dec 17;9:19302. doi: 10.1038/s41598-019-55768-6 (PMC6917812; doi:10.1038/s41598-019-55768-6)
Supplement: Supplementary file 13 — Dataset S2 [file 41598_2019_55768_MOESM13_ESM.xlsx]

## Sheet: crocodile codes
Crocodile	Genus	Species
AM	Alligator	misssissippiensis
AS	Alligator	sinensis
CA	Crocodylus	acutus
CACR	Caiman	crocodilus
CC	Mecistops ("Crocodylus")	cataphractus
CJ	Crocodylus	johnstoni
CL	Caiman	latirostris
CM/CMN	Crocodylus	mindorensis
CN	Crocodylus	niloticus
CNG	Crocodylus	novaeguineae
CP	Crocodylus	palustris
CR	Crocodylus	rhombifer
CS	Crocodylus	siamensis
OT	Osteolaemus	tetraspis
PP	Paleosuchus	palpebrosus
letters/numbers following prefixes in column A correspond to individual numbers used in experimental metadata

## Sheet: dataset1_all
Year	Crocodile	video #	species #	clade #	year #	individual #	INDIV total	Trial #	stride #	gait #	symm=0, asymm=1	record Hz	leg length (m)	body mass (kg)	velocity (m/s)	Froude^0.5	hindlimb L/s	stance t	swing t	duty factor	Hind DF	Fore DF	DF diff	RH phase	RF phase	LF phase	stride freq	rel stride freq	stride L	stride/leg L
2002	AMA	2	1	1	1	1	1	1	1	1	0	200	0.24	4.7	0.209673	0.136648	0.873638	1.0955	0.4205	0.723955	0.757555	0.690355	-0.0671996	0.524536	0.102785	0.534483	0.659631	0.103174	0.317865	1.32444
2002	AMA	3	1	1	1	1	1	2	1	1	0	200	0.24	4.7	0.311725	0.203157	1.29885	0.798348	0.32027	0.713805	0.703571	0.72404	0.0204687	0.534523	0.00853375	0.474011	0.90816	0.142047	0.343249	1.4302
2002	AMA	4	1	1	1	1	1	3	1	1	0	200	0.24	4.7	0.305376	0.199019	1.2724	0.7105	0.345	0.673199	0.686965	0.659434	-0.0275308	0.465887	0.961988	0.418129	0.947418	0.148188	0.322325	1.34302
2002	AMA	6	1	1	1	1	1	4	1	1	0	200	0.24	4.7	2.00259	1.30513	8.34414	0.15275	0.1555	0.495595	0.503268	0.487923	-0.0153453	0.62585	0.0340136	0.489796	3.24412	0.507421	0.6173	2.57208
2002	AMA	9	1	1	1	1	1	5	1	1	0	200	0.24	4.7	0.507973	0.331055	2.11655	0.53125	0.32725	0.618455	0.642939	0.593972	-0.0489675	0.418635	0.0131234	0.444882	1.16482	0.182193	0.436095	1.81706
2002	CCB	1	2	2	1	1	2	1	1	1	0	200	0.22	4.6	0.841	0.572467	3.82273	0.32042	0.173373	0.628956	0.699921	0.557992	-0.141929				2.02514	0.303271	0.415281	1.88764
2002	CCB	2	2	2	1	1	2	2	1	1	0	200	0.22	4.6	0.304	0.206932	1.38182	0.821096	0.277703	0.747311	0.744483	0.750139	0.0056555	0.568361	0.927376	0.610673	0.910085	0.136288	0.334035	1.51834
2002	CCB	3	2	2	1	1	2	3	1	1	0	200	0.22	4.6	0.146	0.0993818	0.663636	1.68183	0.623423	0.730039	0.695959	0.764119	0.0681598	0.563628	0.018653	0.535752	0.433791	0.0649618	0.336567	1.52985
2004	CCC	1A	2	2	2	2	3	1	1	1	0	60	0.21	3.6	2.5	1.74179	11.9048	0.2415	0.217	0.526555	0.517778	0.535332	0.0175541	0.501247	0	0.501247	2.18103	0.319107	1.14625	5.45833
2004	CCC	1F	2	2	2	2	3	2	1	1	0	60	0.21	3.6	0.801264	0.558254	3.81554	0.3005	0.267	0.529515	0.529515	0.529515	0	0.47007	0	0.47007	1.76211	0.257816	0.454718	2.16532
2004	CCC	2	2	2	2	2	3	3	1	1	0	60	0.21	3.6	1.39512	0.972003	6.64343	0.25025	0.20025	0.555494	0.629301	0.481687	-0.147614	0.571734	0.927195	0.713062	2.21976	0.324773	0.628502	2.99287
2004	CCD	1A	2	2	2	3	4	1	1	1	0	60	0.21	4.5	1.8	1.25409	8.57143	0.21675	0.2005	0.519449	0.479616	0.559281	0.0796651	0.3325	0.9175	0.5	2.39664	0.350654	0.75105	3.57643
2004	CCD	1D	2	2	2	3	4	2	1	1	0	60	0.21	4.5	1.19647	0.8336	5.69747	0.22525	0.25875	0.465393	0.482438	0.448347	-0.0340909	0.401198	0	0.467066	2.06612	0.302294	0.579091	2.75758
2004	CCD	1F	2	2	2	3	4	3	1	1	0	60	0.21	4.5	0.236838	0.165009	1.1278	0.70125	0.35075	0.666602	0.682207	0.650997	-0.0312103	0.469101	0	0.562734	0.95057	0.139078	0.249153	1.18644
2005	CC1	1	2	2	3	4	5	1	1	3	0	50	0.231	3.4	2.49632	1.65829	10.8066	0.14	0.205	0.405882	0.4	0.411765	0.0117647	0.625	0.0625	0.5	2.89855	0.444787	0.86123	3.72827
2005	CC1	4	2	2	3	4	5	2	1	3	0	50	0.231	3.4	0.380995	0.253092	1.64933	0.915	0.32	0.742893	0.775862	0.709924	-0.0659384	0.439394	0.151515	0.515152	0.809717	0.124252	0.470528	2.03692
2005	CC1	5	2	2	3	4	5	3	1	1	0	50	0.231	3.4	2.77252	1.84176	12.0022	0.1	0.145	0.408163	0.44898	0.367347	-0.0816327	0.416667	0.0238095	0.583333	4.08163	0.626333	0.679267	2.94055
2005	CC1	5b	2	2	3	4	5	3	2	1	0	50	0.231	3.4	3.05	2.02609	13.2035	0.09	0.146667	0.380282	0.422535	0.338028	-0.084507	0.5	0	0.583333	4.22535	0.648387	0.721833	3.12482
2005	CC1	5bx1	2	2	3	4	5	4	1	7	1	50	0.231	3.4	2.97639	1.9772	12.8848	0.145	0.195	0.426471	0.529412	0.323529	-0.205882	0.1	0.2	0.2	2.94118	0.451328	1.01197	4.38084
2005	CC1	5bx2	2	2	3	4	5	4	2	4	1	50	0.231	3.4	2.36415	1.57048	10.2344	0.105	0.17	0.381818	0.436364	0.327273	-0.109091		0.756757	0.837838	3.63636	0.558006	0.65014	2.81446
2005	CC1	6	2	2	3	4	5	5	1	1	0	50	0.231	3.4	1.53421	1.01916	6.64158	0.24	0.265	0.49505	0.514851	0.475248	-0.039604	0.5	0	0.5	1.9802	0.303865	0.774774	3.354
2005	CC1	6	2	2	3	4	5	5	2	1	0	50	0.231	3.4	1.27879	0.849489	5.53588	0.253333	0.26	0.477273	0.525974	0.428571	-0.0974026	0.538462	0.115385	0.461538	1.94805	0.298932	0.656444	2.84175
2005	CC1	6b	2	2	3	4	5	6	1	1	0	50	0.231	3.4	2.24465	1.49111	9.71712	0.17	0.19	0.458333	0.472222	0.444444	-0.0277778	0.421053	0.0526316	0.631579	2.77778	0.426255	0.808075	3.49816
2005	CC1	7b	2	2	3	4	5	7	1	3	0	50	0.231	3.4	1.51774	1.00822	6.5703	0.165	0.23	0.417722	0.43038	0.405063	-0.0253165	0.6	0.15	0.55	2.53165	0.388485	0.599507	2.59527
2005	CC2	1	2	2	3	5	6	1	1	3	0	50	0.22	4	2.96759	2.02003	13.489	0.17	0.17	0.503923	0.459459	0.548387	0.0889276	0.55	0.2	0.6	2.94118	0.440451	1.00898	4.58628
2005	CC2	4	2	2	3	5	6	2	1	1	0	50	0.22	4	0.490011	0.33355	2.22732	0.795	0.41	0.659917	0.619835	0.7	0.0801653	0.542373	0.118644	0.474576	0.829876	0.124277	0.590464	2.68393
2002	CJA	1	3	2	1	1	7	1	1	4	1	200	0.26	12.5	1.32005	0.826548	5.0771	0.1715	0.2165	0.442509	0.438829	0.446188	0.00735897	0.083682	0.562762	0.625523	2.57732	0.419585	0.512178	1.96992
2002	CJA	2	3	2	1	1	7	2	1	1	0	200	0.26	12.5	1.45112	0.908621	5.58124	0.21925	0.193	0.523318	0.572447	0.47419	-0.0982569	0.403543	0.0330969	0.557087	2.42571	0.394904	0.598225	2.30087
2002	CJA	4	3	2	1	1	7	3	1	3	0	200	0.26	12.5	1.11	0.695027	4.26923	0.27775	0.224	0.552447	0.570356	0.534538	-0.0358187	0.455197	0.116487	0.508961	1.99302	0.324463	0.556943	2.14209
2005	CJ2	2b	3	2	3	1	7	4	1	3	0	50	0.236	13	2.38845	1.56973	10.1205	0.235	0.235	0.500453	0.479167	0.521739	0.0425725	0.75	0.625	0.333333	2.12766	0.330007	1.12257	4.75665
2005	CJ2	2c	3	2	3	1	7	5	1	1	0	50	0.236	13	1.67914	1.10356	7.11501	0.225	0.23	0.496599	0.469388	0.52381	0.0544218	0.590909	0.0454545	0.454545	2.1978	0.340887	0.76401	3.23733
2005	CJ2	3b	3	2	3	1	7	6	1	1	0	50	0.236	13	1.66914	1.09699	7.07264	0.305	0.34	0.472677	0.467742	0.477612	0.00987	0.433333	0	0.533333	1.55039	0.24047	1.0766	4.56185
2002	CJB	3	3	2	1	2	8	1	1	1	0	200	0.32	23.7	0.272	0.153518	0.85	1.21374	0.41036	0.747325	0.748505	0.746145	-0.00235937	0.560173	0.0119263	0.53614	0.615726	0.111206	0.441755	1.38048
2002	CJB	5	3	2	1	2	8	2	1	1	0	200	0.32	23.7	0.433	0.244387	1.35312	0.628153	0.362838	0.634987	0.690738	0.579237	-0.111501	0.449612	0	0.449612	1.00909	0.182251	0.429099	1.34093
2002	CJC	2	3	2	1	3	9	1	1	1	0	200	0.35	43	0.709	0.382629	2.02571	0.700751	0.310285	0.694507	0.751332	0.637681	-0.113651	0.712801	0.3861	0.019899	0.989084	0.186824	0.716825	2.04807
2002	CJC	3	3	2	1	3	9	2	1	3	0	200	0.35	43	1.057	0.570435	3.02	0.643168	0.19512	0.76627	0.802372	0.730167	-0.0722047	0.33755	0.0480665	0.433683	1.19291	0.225323	0.886071	2.53163
2005	CJ1	2	3	2	3	4	10	1	1	2	0	50	0.248	8.4	2.72287	1.74569	10.9793	0.13	0.26	0.332895	0.35	0.315789	-0.0342105	0.705882	0.235294	0.529412	2.5641	0.407687	1.06192	4.28193
2005	CN1	1	4	2	3	1	11	1	1	7	1	50	0.246	6.9	1.51186	0.973214	6.14576	0.15	0.14	0.519231	0.5	0.538462	0.0384615	0	0.6875	0.6875	3.44828	0.546053	0.438438	1.78227
2005	CN1	6	4	2	3	1	11	2	1	1	0	50	0.246	6.9	1.57816	1.0159	6.4153	0.285	0.225	0.557759	0.584906	0.530612	-0.0542934	0.5	0.0357143	0.428571	1.96078	0.310501	0.804864	3.2718
2002	CNA	3	4	2	1	2	12	1	1	7	1	200	0.21	3.9	1.16	0.808191	5.52381	0.163	0.158	0.506146	0.52907	0.483221	-0.0458483	0	0.217822	0.217822	3.11526	0.455796	0.37236	1.77314
2002	CNA	9	4	2	1	2	12	2	1	6	1	200	0.21	3.9	1.72	1.19835	8.19048	0.119	0.16575	0.417498	0.431741	0.403255	-0.0284856	0	0.190972	0.329861	3.51185	0.51382	0.48977	2.33224
2002	CNA	10	4	2	1	2	12	3	1	6	1	200	0.21	3.9	1.56	1.08688	7.42857	0.1365	0.1695	0.44612	0.471358	0.420881	-0.0504775	0.0798722	0.335463	0.303514	3.26797	0.478139	0.47736	2.27314
2002	CNA	12	4	2	1	2	12	4	1	6	1	200	0.21	3.9	1.53	1.06598	7.28571	0.137	0.19025	0.418528	0.412131	0.424925	0.0127943	0.106383	0.224924	0.422492	3.05577	0.447091	0.500692	2.38425
2002	CNA	17	4	2	1	2	12	5	1	4	1	200	0.21	3.9	1.35	0.940567	6.42857	0.1375	0.14825	0.475808	0.428854	0.522763	0.0939092	0.201493	0.772388	0.839552	3.49956	0.512022	0.385763	1.83696
2002	CNA	18	4	2	1	2	12	6	1	3	0	200	0.21	3.9	1.88	1.30983	8.95238	0.0945	0.148	0.382753	0.432971	0.332536	-0.100435	0.41806	0.083612	0.866221	4.12371	0.603342	0.4559	2.17095
2002	CNA	19	4	2	1	2	12	7	1	7	1	200	0.21	3.9	2.20279	1.53472	10.4895	0.1	0.193	0.341297	0.307167	0.375427	0.0682594	0	0.298658	0.402685	3.41297	0.499353	0.645416	3.07341
2002	CNA	20	4	2	1	2	12	8	1	6	1	200	0.21	3.9	1.37	0.954501	6.52381	0.151	0.18525	0.448994	0.45388	0.444109	-0.00977118	0	0.426934	0.358166	2.97398	0.435124	0.460662	2.19363
2002	CNA	21	4	2	1	2	12	9	1	1	0	200	0.21	3.9	0.6	0.41803	2.85714	0.3235	0.2115	0.605316	0.651185	0.559447	-0.0917378	0.54479	0.990859	0.500914	1.86916	0.273477	0.321	1.52857
2002	CNA	22	4	2	1	2	12	10	1	1	0	200	0.21	3.9	1.22202	0.851401	5.81914	0.1745	0.199	0.467465	0.48711	0.44782	-0.0392896	0.512195	0.0271003	0.539295	2.67738	0.391728	0.456424	2.17345
2002	CNA	22	4	2	1	2	13	10	2	1	0	200	0.21	3.9	0.953923	0.664613	4.54249	0.24525	0.22175	0.524062	0.563542	0.484581	-0.0789602	0.489316	0.0619658	0.532051	2.14133	0.313298	0.445482	2.12134
2002	CRA	8	5	2	1	1	14	1	1	5	1	200	0.33	24	1.81	1.00597	5.48485	0.18275	0.187	0.488858	0.551681	0.426036	-0.125646	0.147059	0.438503	0.251337	2.70453	0.496037	0.669248	2.02802
2002	CRA	11	5	2	1	1	14	2	1	5	1	200	0.33	24	1.69	0.93928	5.12121	0.21875	0.269	0.451965	0.474022	0.429907	-0.0441159				2.00267	0.367309	0.843873	2.55719
2005	CR2	9	5	2	3	1	14	1	1	3	0	50	0.336	27.2	2.84627	1.56773	8.47103	0.215	0.21	0.506091	0.52381	0.488372	-0.0354374	0.3	0.2	0.5	2.35294	0.435458	1.20966	3.60019
2005	CR2	14	5	2	3	1	14	2	1	1	0	50	0.336	27.2	0.921979	0.507828	2.74398	0.445	0.29	0.606111	0.638889	0.573333	-0.0655556	0.457143	0.0285714	0.428571	1.36054	0.251795	0.677654	2.01683
2005	CR2	15	5	2	3	1	14	3	1	3	0	50	0.336	27.2	1.80333	0.993281	5.36707	0.385	0.26	0.585926	0.653333	0.518519	-0.134815	0.413793	0.137931	0.724138	1.55039	0.28693	1.16315	3.46176
2002	CRB	6	5	2	1	2	15	1	1	7	1	200	0.38	43.2	1.852	0.959212	4.87368	0.235285	0.195195	0.539321	0.617103	0.461538	-0.155564	0	0.659221	0.659221	2.32299	0.457197	0.79725	2.09803
2002	CRB	7	5	2	1	2	15	2	1	3	0	200	0.38	43.2	1.225	0.634468	3.22368	0.29039	0.275225	0.515178	0.581947	0.44841	-0.133537	0.578947	0.105263	0.631579	1.76799	0.347965	0.692879	1.82337
2004	CRD	1B	5	2	2	3	16	1	1	7	1	60	0.33	26	2.33347	1.29691	7.07113	0.167	0.267	0.384793	0.384793	0.384793	0	0	0.665835	0.665835	2.30415	0.422603	1.01273	3.06887
2004	CRD	1C	5	2	2	3	16	2	1	1	0	60	0.33	26	1.00474	0.558422	3.04467	0.39175	0.35925	0.520243	0.541199	0.499287	-0.0419118	0.5	0	0.5	1.33156	0.244221	0.75456	2.28655
2002	OTA	10	6	2	1	1	17	1	1	1	0	200	0.23	5.5	0.317	0.211038	1.37826	0.823348	0.300225	0.731286	0.75643	0.706142	-0.0502881	0.424568	0	0.509482	0.890017	0.136279	0.356173	1.54858
2002	OTB	5	6	2	1	2	18	1	1	1	0	200	0.28	10	0.378	0.228075	1.35	0.41539	0.3003	0.580218	0.589069	0.571367	-0.0177019	0.439545	0.0154545	0.439545	1.39725	0.236058	0.270531	0.966182
2002	OTB	6	6	2	1	2	18	2	1	1	0	200	0.28	10	0.575	0.34694	2.05357	0.41539	0.282808	0.595326	0.580239	0.610413	0.0301734	0.444286	0	0.444286	1.43226	0.241972	0.401464	1.4338
2002	OTB	7	6	2	1	2	18	3	1	1	0	200	0.28	10	0.396	0.238936	1.41429	0.673123	0.267793	0.715397	0.714286	0.716509	0.00222319	0.49479	0.0735712	0.463214	1.06279	0.179553	0.372603	1.33072
2002	OTC	2	6	2	1	3	19	1	1	3	0	200	0.26	7.5	0.226318	0.141709	0.870455	1.12625	0.45275	0.713765	0.69195	0.73558	0.0436296	0.380109	0.162807	0.399864	0.633312	0.103103	0.357357	1.37445
2002	OTC	6	6	2	1	3	19	2	1	1	0	200	0.26	7.5	1.35	0.845303	5.19231	0.325601	0.24512	0.578757	0.484027	0.673487	0.18946	0.403924	0.017311	0.307559	1.75217	0.285252	0.770473	2.96336
2002	OTC	8	6	2	1	3	19	3	1	3	0	200	0.26	7.5	0.234	0.146519	0.9	0.942	0.40475	0.700906	0.716564	0.685248	-0.0313163	0.421961	0.643922	0.0313725	0.742528	0.120883	0.31514	1.21208
2002	OTD	3	6	2	1	4	20	1	1	1	0	200	0.22	4.8	0.26	0.176981	1.18182	0.678153	0.297823	0.694773	0.709169	0.680377	-0.0287915	0.414675	0	0.396371	1.02462	0.15344	0.253754	1.15343
2004	OTI	1A	6	2	2	4	20	2	1	1	0	60	0.26	7.2	0.463374	0.290142	1.78221	0.80925	0.36725	0.688138	0.728596	0.647679	-0.0809166	0.646696	0	0.499559	0.849979	0.138376	0.545159	2.09677
2004	OTI	1B	6	2	2	4	20	3	1	1	0	60	0.26	7.2	2.32624	1.45658	8.94708	0.1835	0.217	0.458956	0.440048	0.477865	0.0378166	0.428266	0	0.428266	2.49688	0.40649	0.93166	3.58331
2004	OTI	1C	6	2	2	4	20	4	1	3	0	60	0.26	7.2	1.82749	1.14428	7.0288	0.225	0.2585	0.465357	0.41365	0.517063	0.103413	0.668	0.866	0.534	2.06825	0.33671	0.88359	3.39842
2004	OTI	1D	6	2	2	4	20	5	1	1	0	60	0.26	7.2	1.56772	0.98163	6.0297	0.292	0.27525	0.507069	0.419324	0.594814	0.17549	0.64454	0	0.571734	1.76289	0.286997	0.88929	3.42035
2004	OTI	2B	6	2	2	4	20	6	1	1	0	60	0.26	7.2	1.45421	0.910553	5.5931	0.3005	0.22475	0.57225	0.563261	0.581238	0.0179764	0.5	0	0.5	1.90386	0.309946	0.763822	2.93778
2004	OTI	2C	6	2	2	4	20	7	1	7	1	60	0.26	7.2	2.87795	1.80203	11.069	0.15	0.1835	0.4497	0.399399	0.5	0.100601	0	0.691244	0.691244	2.9985	0.488153	0.959796	3.69152
2004	OTI	2F	6	2	2	4	20	8	1	1	0	60	0.26	7.2	1.56158	0.977782	6.00606	0.25875	0.2255	0.533217	0.5	0.566434	0.0664336	0.5	0	0.5	2.06505	0.336188	0.756193	2.90843
2002	OTE	3	6	2	1	5	21	1	1	3	0	200	0.27	11.4	1.242	0.763142	4.6	0.285285	0.20518	0.581963	0.586893	0.577034	-0.00985868	0.604375	0.14625	0.5	2.03888	0.338251	0.609158	2.25614
2002	OTE	4	6	2	1	5	21	2	1	3	0	200	0.27	11.4	0.716	0.439943	2.65185	0.410285	0.370495	0.53234	0.485839	0.578841	0.0930017	0.537394	0.104344	0.596955	1.28077	0.21248	0.559039	2.07051
2002	OTF	3	6	2	1	6	22	1	1	6	1	200	0.27	10.8	0.967752	0.594631	3.58427	0.2515	0.4235	0.386345	0.447419	0.325272	-0.122147	0	0.770742	0.81441	1.48148	0.245778	0.653233	2.41938
2002	OTF	6	6	2	1	6	22	2	1	7	1	200	0.27	10.8	1.599	0.982499	5.92222	0.17027	0.19512	0.470326	0.425197	0.515455	0.0902577	0.02125	0.729375	0.8125	2.7368	0.454036	0.584259	2.16392
2002	OTF	7	6	2	1	6	22	3	1	3	0	200	0.27	10.8	0.943	0.579422	3.49259	0.440465	0.197673	0.690165	0.689107	0.691222	0.00211447	0.446713	0.276324	0.106573	1.56706	0.259976	0.601764	2.22876
2002	OTF	8	6	2	1	6	22	4	1	7	1	200	0.27	10.8	1.882	1.15639	6.97037	0.165165	0.23018	0.413802	0.476429	0.351176	-0.125253	0	0.762143	0.762143	2.52943	0.419634	0.74404	2.7557
2002	OTF	10	6	2	1	6	22	5	1	1	0	200	0.27	10.8	1.259	0.773587	4.66296	0.26524	0.237763	0.528026	0.575758	0.480294	-0.0954635	0.51	0.02	0.568824	1.98806	0.32982	0.633281	2.34548
2004	OTG	1B	6	2	2	7	23	1	1	1	0	60	0.26	7.4	0.693876	0.434471	2.66875	0.55075	0.325	0.626704	0.704053	0.549354	-0.1547	0.479616	0.0395683	0.440048	1.14188	0.185897	0.607662	2.33716
2005	OT1	3	6	2	3	8	24	1	1	1	0	50	0.29	12	0.411228	0.243809	1.41803	1.035	0.52	0.665715	0.703226	0.628205	-0.0750207	0.506494	0.038961	0.415584	0.643087	0.110569	0.63946	2.20503
2005	OT1	2A	6	2	3	8	24	2	1	1	0	50	0.29	12	0.320717	0.190147	1.10592	1.44	0.545	0.725222	0.737624	0.712821	-0.0248032	0.443299	0.0721649	0.463918	0.503778	0.0866172	0.636624	2.19525
2005	OT1	5	6	2	3	8	24	3	1	1	0	50	0.29	12	0.272087	0.161315	0.938231	1.52	0.705	0.676939	0.709434	0.644444	-0.0649895	0.397059	0.0232558	0.386777	0.449438	0.0772742	0.605394	2.08756
2004	OTH	7	6	2	2	8	24	1	1	1	0	60	0.28	12.5	1.03947	0.627189	3.71239	0.3005	0.317	0.48664	0.48664	0.48664	0	0.578864	0	0.578864	1.61943	0.273595	0.641873	2.2924
2004	OTJ	2A	6	2	2	9	25	1	1	1	0	60	0.25	7	0.905271	0.578062	3.62108	0.35075	0.268	0.566551	0.554817	0.578285	0.0234675	0.433892	0	0.433892	1.61616	0.258	0.560136	2.24055
2004	OTJ	2D	6	2	2	9	25	2	1	7	1	60	0.25	7	1.95072	1.24563	7.80289	0.2	0.3335	0.374765	0.249531	0.5	0.250469	0	0.439024	0.439024	1.87441	0.299227	1.04071	4.16284
2004	OTJ	2E	6	2	2	9	25	3	1	1	0	60	0.25	7	1.29621	0.827697	5.18485	0.317	0.2835	0.527893	0.527893	0.527893	0	0.526814	0	0.526814	1.66528	0.265841	0.778375	3.1135
2004	OTJ	3A	6	2	2	9	25	4	1	1	0	60	0.25	7	0.4963	0.316913	1.9852	0.72625	0.3165	0.696457	0.698858	0.694055	-0.00480313	0.514986	0	0.514986	0.959003	0.153093	0.517517	2.07007
2004	OTJ	3B	6	2	2	9	25	5	1	1	0	60	0.25	7	0.476726	0.304414	1.9069	0.9675	0.33375	0.743639	0.734067	0.753211	0.0191446	0.5005	0	0.5005	0.768492	0.12268	0.620339	2.48136
2004	OTJ	3C	6	2	2	9	25	6	1	1	0	60	0.25	7	1.27712	0.815506	5.10848	0.28775	0.27525	0.511337	0.515918	0.506757	-0.00916085	0.419729	0.903288	0.549323	1.7762	0.283548	0.719018	2.87607
2004	OTJ	3D	6	2	2	9	25	7	1	1	0	60	0.25	7	0.302616	0.193236	1.21046	1.20125	0.4	0.750166	0.747319	0.753014	0.0056953	0.532186	0	0.468451	0.624512	0.0996957	0.484564	1.93826
2005	OT2	6	6	2	3	10	26	1	1	3	0	50	0.293	12.2	0.268037	0.158098	0.914804	1.675	0.69	0.70819	0.734177	0.682203	-0.0519738	0.398148	0.12037	0.712963	0.422833	0.0730749	0.633909	2.16351
2005	OT2	10	6	2	3	10	26	2	1	3	0	50	0.293	12.2	0.467577	0.275794	1.59583	1.195	0.65	0.645305	0.683673	0.606936	-0.0767371	0.518868	0.867925	0.509434	0.542005	0.0936705	0.86268	2.9443
2004	ASB	1B	7	1	2	1	27	1	1	1	0	60	0.22	2.8	1.02546	0.698029	4.66118	0.28375	0.1915	0.596866	0.593333	0.6004	0.00706627	0.410935	0.881834	0.410935	2.10416	0.315105	0.48735	2.21523
2004	ASB	1C	7	1	2	1	27	2	1	1	0	60	0.22	2.8	1.02765	0.699517	4.67113	0.20875	0.183	0.532658	0.5425	0.522816	-0.0196838	0.585	0.0825	0.585	2.55265	0.382268	0.402581	1.82991
2004	ASB	1D	7	1	2	1	27	3	1	1	0	60	0.22	2.8	0.736156	0.501099	3.34616	0.292	0.242	0.546816	0.530899	0.562734	0.0318352	0.529101	0.940035	0.529101	1.87266	0.280437	0.393107	1.78685
2004	ASB	1E	7	1	2	1	27	4	1	1	0	60	0.22	2.8	0.593047	0.403686	2.69567	0.292	0.309	0.486593	0.473186	0.5	0.0268139	0.5	0.878182	0.454545	1.66389	0.249174	0.356421	1.6201
2004	ASB	1G	7	1	2	1	27	5	1	1	0	60	0.22	2.8	0.355626	0.242074	1.61648	0.717	0.32575	0.687648	0.693088	0.682207	-0.010881	0.452174	0.968116	0.452174	0.959003	0.143614	0.370829	1.68559
2004	ASB	1H	7	1	2	1	27	6	1	1	0	60	0.22	2.8	0.314381	0.213998	1.429	0.82625	0.35025	0.702382	0.690295	0.714469	0.0241738	0.470485	0.0290749	0.470485	0.849979	0.127287	0.369869	1.68122
2004	ASD	1B	7	1	2	2	28	1	1	1	0	60	0.25	6.3	1.33	0.849273	5.32	0.28375	0.1915	0.596866	0.593333	0.6004	0.00706627	0.389351	0	0.389351	2.10416	0.335903	0.632082	2.52833
2004	ASD	1D	7	1	2	2	28	2	1	3	0	60	0.25	6.3	1.10109	0.703101	4.40435	0.2755	0.2835	0.48758	0.526814	0.448347	-0.0784668		0.384293	0.842697	1.78891	0.285577	0.615508	2.46203
2004	CAA	1A	8	2	2	1	29	1	1	6	1	60	0.25	5.9	1.34418	0.858329	5.37673	0.242	0.17525	0.571119	0.598802	0.543436	-0.0553661	0	0.158179	0.158179	2.39664	0.382595	0.56086	2.24344
2004	CAA	2A	8	2	2	1	29	2	1	1	0	60	0.25	5.9	0.898455	0.573709	3.59382	0.217	0.317	0.406367	0.406367	0.406367	0	0.460829	0	0.460829	1.87266	0.298947	0.479775	1.9191
2005	CA1	2b	8	2	3	1	29	3	1	3	0	50	0.244	6.8	1.24743	0.80628	5.11241	0.31	0.21	0.596004	0.588235	0.603774	0.0155383	0.392857	0.0714286	0.428571	1.92308	0.303289	0.648662	2.65845
2005	CA1	4b	8	2	3	1	29	4	1	3	0	50	0.244	6.8	2.29956	1.48633	9.42441	0.175	0.18	0.492051	0.513514	0.470588	-0.0429253	0.352941	0.117647	0.470588	2.8169	0.444255	0.816342	3.34566
2005	CA1	4c	8	2	3	1	29	5	1	3	0	50	0.244	6.8	4.35255	2.81329	17.8383	0.12	0.16	0.428571	0.428571	0.428571	0	0.2	0.8	0.6	3.57143	0.563252	1.21871	4.99473
2005	CA1	4d	8	2	3	1	29	6	1	2	0	50	0.244	6.8	3.35499	1.19869	7.60058	0.155	0.165	0.487255	0.533333	0.441176	-0.0921569	0.666667	0.2	0.533333	3.125	0.492845	0.593453	2.43219
2005	CA1	5	8	2	3	1	29	7	1	1	0	50	0.244	6.8	1.61537	1.0441	6.62038	0.25	0.28	0.471866	0.462963	0.480769	0.0178063	0.44	0.04	0.52	1.88679	0.297567	0.856147	3.5088
2005	CA1	5b	8	2	3	1	29	8	1	1	0	50	0.244	6.8	1.85454	0.674073	4.27412	0.225	0.3	0.425165	0.410769	0.43956	0.0287912	0.576923	0	0.461538	1.90476	0.300401	0.973634	3.9903
2004	CAB	1A	8	2	2	2	30	1	1	6	1	60	0.25	5.9	1.46111	0.932994	5.84445	0.2085	0.19225	0.516797	0.433594	0.6	0.166406	0.160671	0.441247	0.441247	2.49532	0.398347	0.585541	2.34216
2004	CAB	1D	8	2	2	2	30	2	4	1	0	60	0.25	5.9	0.721636	0.460801	2.88654	0.284	0.2415	0.540579	0.549323	0.531835	-0.0174878	0.438202	0	0.438202	1.90295	0.303783	0.37922	1.51688
2004	CAB	2B	8	2	2	2	30	3	2	1	0	60	0.25	5.9	1.13757	0.726394	4.55026	0.1665	0.2505	0.399281	0.399281	0.399281	0	0.5	0	0.5	2.39808	0.382824	0.474365	1.89746
2004	CAB	2C	8	2	2	2	30	4	3	3	0	60	0.25	5.9	0.876229	0.559517	3.50491	0.225	0.2085	0.521982	0.444444	0.59952	0.155076	0.571734	0.214133	0.428266	2.30681	0.368253	0.379845	1.51938
2004	CACRA	1A	9	1	2	1	31	1	1	1	0	60	0.25	12.3	1.04289	0.665935	4.17154	0.51575	0.342	0.60117	0.614451	0.587889	-0.0265614	0.54125	0	0.54125	1.16584	0.186112	0.894535	3.57814
2004	CACRA	1B	9	1	2	1	31	2	1	1	0	60	0.25	12.3	3.13976	2.00489	12.559	0.12525	0.25	0.33039	0.3003	0.360479	0.0601787	0.547684	0	0.637602	2.66489	0.425417	1.17819	4.71277
2004	CACRA	1C	9	1	2	1	31	3	1	3	0	60	0.25	12.3	3.39273	2.16643	13.5709	0.192	0.2005	0.487091	0.454422	0.51976	0.0653387	0.700599	0.200599	0.5	2.54777	0.40672	1.33165	5.32659
2004	CACRA	1D	9	1	2	1	31	4	1	1	0	60	0.25	12.3	1.94465	1.24176	7.77862	0.2085	0.21675	0.490844	0.5	0.481687	-0.018313	0.498929	0.0706638	0.571734	2.35156	0.375397	0.826964	3.30786
2004	CACRA	1E	9	1	2	1	31	5	1	1	0	60	0.25	12.3	1.77	1.13024	7.08	0.27525	0.30875	0.468633	0.437266	0.5	0.0627341	0.55574	0	0.55574	1.71233	0.273352	1.03368	4.13472
2004	CACRB	1A	9	1	2	2	32	1	1	1	0	60	0.25	12.4	3.59263	2.29408	14.3705	0.13375	0.18375	0.42126	0.420472	0.422047	0.0015748	0.598802	0.0988024	0.598802	3.14961	0.502796	1.14066	4.56264
2004	CACRB	1B	9	1	2	2	32	2	1	1	0	60	0.25	12.4	2.63836	1.68472	10.5534	0.15825	0.1505	0.509269	0.469136	0.549401	0.0802654	0.556667	0	0.556667	3.23887	0.517045	0.814592	3.25837
2004	CACRB	1C	9	1	2	2	32	3	1	1	0	60	0.25	12.4	2.6028	1.66202	10.4112	0.1335	0.18375	0.419799	0.410211	0.429387	0.0191753	0.598802	0	0.598802	3.15209	0.503192	0.825737	3.30295
2004	CACRB	1D	9	1	2	2	32	4	1	1	0	60	0.25	12.4	2.24282	1.43216	8.97129	0.217	0.1835	0.541823	0.541823	0.541823	0	0.501071	0	0.501071	2.49688	0.398596	0.898251	3.593
2004	CACRB	1E	9	1	2	2	32	5	1	1	0	60	0.25	12.4	1.90464	1.21621	7.61856	0.2755	0.2335	0.541129	0.533467	0.548792	0.0153257	0.571734	0	0.571734	1.96464	0.31363	0.969462	3.87785
2004	CLA	1B	10	1	2	1	33	1	1	1	0	60	0.25	15	1.37217	0.8762	5.48867	0.39975	0.2505	0.613754	0.633504	0.594003	-0.0395008	0.570613	0.0470756	0.570613	1.53787	0.245502	0.892253	3.56901
2004	CLA	2A	10	1	2	1	33	2	1	1	0	60	0.25	15	0.82948	0.529665	3.31792	0.601	0.384	0.610152	0.610152	0.610152	0	0.464171	0	0.464171	1.01523	0.162069	0.817038	3.26815
2004	CLA	2B	10	1	2	1	33	3	1	1	0	60	0.25	15	2.41839	1.54426	9.67355	0.23325	0.1755	0.570862	0.559952	0.581773	0.0218207	0.463134	0.078341	0.463134	2.44648	0.390551	0.988516	3.95406
2004	CLA	2C	10	1	2	1	33	4	1	1	0	60	0.25	15	2.27892	1.45521	9.11569	0.20825	0.2255	0.481487	0.499376	0.463597	-0.0357783	0.5825	0	0.5825	2.30548	0.368041	0.988483	3.95393
2004	CLA	2D	10	1	2	1	33	5	1	1	0	60	0.25	15	2.07247	1.32338	8.2899	0.24225	0.2835	0.461053	0.467066	0.455041	-0.012025	0.5	0	0.561798	1.90204	0.303638	1.0896	4.35841
2004	CMNA	1A,3	11	2	2	1	34	1	1	5	1	60	0.15	1.25	1.92	1.58278	12.8	0.108	0.1545	0.411429	0.44381	0.379048	-0.0647619	0.429185	0.141631	0.429185	3.80952	0.471066	0.504	3.36
2004	CMNA	2D	11	2	2	1	34	2	1	4	1	60	0.15	1.25	1.35829	1.11973	9.05528	0.133	0.1255	0.514504	0.514545	0.514463	-8.26446e-05	0.236749	0.590106	0.823322	3.86847	0.478355	0.351119	2.34079
2004	CMNA	2E,1	11	2	2	1	34	3	1	5	1	60	0.15	1.25	1.175	0.96863	7.83333	0.0875	0.144667	0.376884	0.394113	0.359655	-0.034458	0.915	0.335	0.17	4.30725	0.532612	0.272796	1.81864
2004	CMNA	2F,2	11	2	2	1	34	4	1	5	1	60	0.15	1.25	1.29	1.06343	8.6	0.12475	0.13375	0.482592	0.450677	0.514507	0.0638298	0.112957	0.445183	0.445183	3.86847	0.478355	0.333465	2.2231
2004	CMNB	1C	11	2	2	2	35	1	1	3	0	60	0.14	0.6	1.34471	1.14744	9.60509	0.09175	0.167	0.355968	0.312734	0.399202	0.0864675	0.665	0.165	0.835	3.86473	0.461689	0.347944	2.48532
2004	CMNB	1C	11	2	2	2	35	1	2	3	0	60	0.14	0.6	1.33293	1.13739	9.52094	0.1335	0.12525	0.516467	0.5	0.532934	0.0329341	0.625468	0.250936	0.625468	3.86473	0.461689	0.344896	2.46354
2004	CMNB	2A	11	2	2	2	35	2	1	1	0	60	0.14	0.6	1.26128	1.07625	9.00911	0.09975	0.13375	0.427195	0.498929	0.35546	-0.143469	0.429185	0	0.716738	4.28266	0.511614	0.294508	2.10363
2004	CMNB	2B	11	2	2	2	35	3	1	7	1	60	0.14	0.6	2.24865	1.91877	16.0618	0.0665	0.1335	0.3325	0.335	0.33	-0.005	0	0.67	0.67	5	0.59731	0.44973	3.21236
2004	CMNB	2C	11	2	2	2	35	4	1	4	1	60	0.14	0.6	1.43216	1.22206	10.2297	0.075	0.167	0.309162	0.286325	0.332	0.0456752	0.713675	0.286325	0.57265	4.13223	0.493644	0.346583	2.47559
2004	CMNB	2D	11	2	2	2	35	5	1	3	0	60	0.14	0.6	1.29446	1.10456	9.24612	0.1295	0.1625	0.442501	0.459547	0.425455	-0.0340924	0.544959	0.13624	0.72752	3.42466	0.409116	0.377981	2.69987
2004	CMNB	2E	11	2	2	2	35	6	1	3	0	60	0.14	0.6	0.867986	0.740652	6.1999	0.107771	0.146083	0.427318	0.403753	0.450884	0.0471302	0.378277	0.876404	0.501873	3.93927	0.470593	0.220342	1.57387
2005	CM1	1	11	2	3	2	35	7	1	2	0	50	0.139	1.036	1.31512	1.12622	9.46128	0.14	0.185	0.428571	0.457143	0.4	-0.0571429	0.588235	0.117647	0.235294	3.07692	0.36626	0.427413	3.07491
2005	CM1	1x	11	2	3	2	35	8	1	2	0	50	0.139	1.036	0.630834	0.540223	4.53837	0.36	0.27	0.567444	0.617647	0.517241	-0.100406	0.5	0.222222	0.444444	1.5873	0.188944	0.397425	2.85918
2005	CM1	1b	11	2	3	2	35	8	2	7	1	50	0.139	1.036	2.49252	2.1345	17.9318	0.11	0.23	0.323529	0.352941	0.294118	-0.0588235	0	0.9375	0.9375	2.94118	0.350102	0.847456	6.09681
2005	CM1	1c	11	2	3	2	35	9	1	3	0	50	0.139	1.036	2.71794	2.32754	19.5535	0.11	0.115	0.48913	0.478261	0.5	0.0217391	0.333333	0.0833333	0.583333	4.44444	0.529042	0.611536	4.39954
2005	CM1	3b	11	2	3	2	35	10	1	7	1	50	0.139	1.036	3.72595	3.19077	26.8054	0.05	0.15	0.25	0.3	0.2	-0.1	0	0.636364	0.636364	5	0.595173	0.745191	5.36108
2004	CMNC	_1E	11	2	2	3	36	1	1	5	1	60	0.14	0.6	1.50123	1.281	10.7231	0.0835	0.16675	0.333601	0.268	0.399202	0.131202	0.141631	0.716738	0.570815	3.996	0.47737	0.375683	2.68345
2005	CM4	1	11	2	3	3	36	2	1	4	1	60	0.14	0.6	1.87194	1.59732	13.371	0.08	0.16	0.328571	0.357143	0.3	-0.0571429	0.529412	0.294118	0.411765	4.16667	0.497758	0.449264	3.20903
2005	CM4	1b	11	2	3	3	36	3	1	3	0	60	0.14	0.6	1.53885	1.3131	10.9918	0.105	0.14	0.4275	0.48	0.375	-0.105	0.615385	0.230769	0.538462	4.08163	0.4876	0.377017	2.69298
2005	CM4	2	11	2	3	3	36	4	1	4	1	50	0.15	1.036	1.96139	1.6169	13.0759	0.09	0.195	0.316502	0.275862	0.357143	0.0812808	0.166667	0.416667	0.5	3.50877	0.433877	0.558995	3.72663
2005	CM4	2b	11	2	3	3	36	5	1	1	0	50	0.15	1.036	0.95307	0.785678	6.3538	0.15	0.19	0.442708	0.416667	0.46875	0.0520833	0.25	0.125	0.5625	2.94118	0.363691	0.324044	2.16029
2005	CM4	3b	11	2	3	3	36	6	1	1	0	50	0.15	1.036	0.655721	0.540554	4.37147	0.285	0.295	0.487779	0.557377	0.418182	-0.139195	0.5625	0.53125	0.125	1.72414	0.213198	0.380318	2.53545
2005	CM4	3x	11	2	3	3	36	7	1	1	0	50	0.15	1.036	0.767074	0.632349	5.11383	0.28	0.35	0.443548	0.5	0.387097	-0.112903	0.5625	0	0.625	1.5873	0.196278	0.483257	3.22171
2004	CMND	1B	11	2	2	4	37	1	1	7	1	60	0.13	0.5	1.73	1.53193	13.3077	0.10825	0.1585	0.40584	0.437148	0.374532	-0.0626164	0.333333	0.89	0.776667	3.74883	0.431552	0.461478	3.54983
2004	CMND	1C	11	2	2	4	37	2	1	4	1	60	0.13	0.5	1.594	1.4115	12.2615	0.10825	0.15025	0.4196	0.428266	0.410935	-0.0173308	0.876404	0.625468	0.749064	3.86847	0.445325	0.412049	3.16961
2004	CMND	1D	11	2	2	4	37	3	1	7	1	60	0.13	0.5	1.378	1.22023	10.6	0.1005	0.2	0.334441	0.333333	0.335548	0.00221484	0	0.553333	0.553333	3.32779	0.383083	0.414089	3.1853
2004	CMND	1E	11	2	2	4	37	4	1	1	0	60	0.13	0.5	0.502812	0.445245	3.86778	0.22525	0.1835	0.551702	0.520384	0.583021	0.0626375	0.428266	0.929336	0.501071	2.44648	0.28163	0.205524	1.58096
2004	CMND	1F	11	2	2	4	37	5	1	3	0	60	0.13	0.5	0.681811	0.603751	5.2447	0.1755	0.19975	0.468413	0.501362	0.435463	-0.0658996	0.637602	0.182561	0.637602	2.66489	0.306773	0.255849	1.96807
2004	CMND	2A	11	2	2	4	37	6	1	3	0	60	0.13	0.5	2.43709	2.15807	18.7469	0.0625	0.0875	0.414286	0.4	0.428571	0.0285714	0.293103	0.862069	0.568966	6.66667	0.767443	0.365564	2.81203
2004	CMND	2B	11	2	2	4	37	7	1	5	1	60	0.13	0.5	2.40626	2.13077	18.5097	0.0751667	0.136167	0.355196	0.362221	0.348171	-0.0140504	0.217378	0.934132	0.716754	4.73186	0.544715	0.508523	3.91172
2004	CMND	2C	11	2	2	4	37	8	1	2	0	60	0.13	0.5	1.98942	1.76165	15.3032	0.07525	0.15825	0.321378	0.334	0.308756	-0.0252442	0.250936	0	0.749064	4.28266	0.493004	0.464529	3.5733
2004	CMND	2D	11	2	2	4	37	9	1	6	1	60	0.13	0.5	1.86679	1.65306	14.3599	0.09175	0.125	0.422822	0.429185	0.416459	-0.0127257	0	0.570815	0.712446	4.61361	0.531102	0.404626	3.11251
2004	CMND	2E	11	2	2	4	37	10	1	3	0	60	0.13	0.5	1.37106	1.21409	10.5466	0.07525	0.19175	0.281835	0.250936	0.312734	0.0617978	0.749064	0.374532	0.625468	3.74532	0.431148	0.366073	2.81594
2004	CMND	2F	11	2	2	4	37	11	1	1	0	60	0.13	0.5	0.926958	0.820831	7.13044	0.14175	0.1665	0.459467	0.473934	0.445	-0.0289336	0.556667	0.11	0.556667	3.24412	0.373451	0.285735	2.19796
2005	CM2	1	11	2	3	4	37	12	1	1	0	50	0.14	1.082	1.06292	0.906991	7.5923	0.175	0.16	0.522282	0.515152	0.529412	0.0142602	0.5	0	0.5	2.98507	0.356603	0.356079	2.54342
2005	CM2	1b	11	2	3	4	37	13	1	6	1	50	0.14	1.082	2.47425	2.11128	17.6732	0.06	0.12	0.333333	0.333333	0.333333	0	0	0.555556	0.444444	5.55556	0.663677	0.445365	3.18118
2005	CM2	1c	11	2	3	4	37	14	1	6	1	50	0.14	1.082	2.39328	2.04219	17.0949	0.07	0.15	0.316667	0.333333	0.3	-0.0333333	0	0.166667	0.0833333	4.54545	0.543009	0.526522	3.76087
2005	CM2	2	11	2	3	4	37	15	1	5	1	50	0.14	1.082	2.02113	1.72463	14.4366	0.11	0.155	0.41453	0.444444	0.384615	-0.0598291	0.153846	0.384615	0.307692	3.77358	0.4508	0.5356	3.82571
2005	CM2	2b	11	2	3	4	37	16	1	6	1	50	0.14	1.082	1.66638	1.42192	11.9027	0.09	0.16	0.360577	0.346154	0.375	0.0288462	0.142857	0	0.285714	4	0.477848	0.416596	2.97568
2005	CM2	2c	11	2	3	4	37	17	1	3	0	50	0.14	1.082	0.410324	0.350129	2.93088	0.23	0.205	0.528277	0.568182	0.488372	-0.0798097	0.583333	0.166667	0.5	2.29885	0.274625	0.178491	1.27493
2004	CPA	1C	12	2	2	1	38	1	1	1	0	60	0.33	27	1.36147	0.756689	4.12567	0.39225	0.367	0.516571	0.521824	0.511318	-0.0105059	0.500624	0	0.541823	1.31709	0.241567	1.0337	3.13242
2004	CPA	1D	12	2	2	1	38	2	1	1	0	60	0.33	27	1.31545	0.731108	3.9862	0.417	0.3505	0.543322	0.543322	0.543322	0	0.500624	0	0.500624	1.30293	0.23897	1.00961	3.05941
2004	CSA	1B	13	2	2	1	39	1	1	2	0	60	0.21	3.8	2.81881	1.96391	13.4229	0.1255	0.1835	0.402236	0.450599	0.353873	-0.0967256	0.5	0.101796	0.598802	3.23625	0.473496	0.871012	4.14768
2004	PPC	1A	14	1	2	1	40	1	1	2	0	60	0.28	11.75	0.167	0.100763	0.596429	1.9275	0.6605	0.744792	0.767685	0.7219	-0.0457842	0.462357	0.915648	0.394561	0.386399	0.06528	0.432196	1.54356
2004	PPC	1C	14	1	2	1	40	2	1	2	0	60	0.28	11.75	0.170833	0.103076	0.610116	1.50125	0.5425	0.734531	0.733267	0.735795	0.00252804	0.465708	0.863244	0.397125	0.489297	0.0826641	0.349139	1.24693
2004	PPC	1D	14	1	2	1	40	3	1	2	0	60	0.28	11.75	0.154942	0.0934881	0.553365	1.76	0.5505	0.761587	0.755551	0.767623	0.0120728	0.407012	0.932419	0.372967	0.432807	0.0731204	0.357994	1.27855
2004	PPD	1B	14	1	2	2	41	1	1	2	0	60	0.29	12.6	3.08	1.82607	10.6207	0.167	0.1835	0.479505	0.500832	0.458177	-0.0426547	0.249377	0.74813	0.498753	2.85307	0.490542	1.07954	3.72255
2004	PPD	1C	14	1	2	2	41	2	1	3	0	60	0.29	12.6	3.06	1.81421	10.5517	0.217	0.258	0.458111	0.434	0.482222	0.0482222	0.148889	0.0733333	0.444444	2.10526	0.361969	1.4535	5.01207
2004	PPD	2A	14	1	2	2	41	3	1	1	0	60	0.29	12.6	2.93909	1.74253	10.1348	0.1835	0.175	0.511855	0.464435	0.559275	0.0948396	0.399399	0.897898	0.399399	2.7894	0.479596	1.05366	3.63333
2004	PPD	2B	14	1	2	2	41	4	1	1	0	60	0.29	12.6	1.91839	1.13738	6.61514	0.22525	0.22525	0.501405	0.538639	0.464171	-0.0744679	0.571734	0.0706638	0.571734	2.21976	0.381654	0.864235	2.98012
2004	PPD	2C	14	1	2	2	41	5	1	1	0	60	0.29	12.6	2.16604	1.2842	7.46909	0.2335	0.217	0.516282	0.460829	0.571734	0.110905	0.539171	0.923963	0.460829	2.21976	0.381654	0.975799	3.36482
2005	CNG1	1b	15	2	3	1	42	1	1	1	0	50	0.222	3	2.74438	1.85966	12.3621	0.125	0.165	0.432143	0.464286	0.4	-0.0642857	0.615385	0	0.538462	3.44828	0.518733	0.795869	3.585
2005	CNG1	1c	15	2	3	1	42	2	1	1	0	50	0.222	3	1.28969	0.873924	5.80941	0.22	0.265	0.453444	0.4375	0.469388	0.0318878	0.5	0.0416667	0.541667	2.06186	0.31017	0.625499	2.81756
2005	CNG1	2b	15	2	3	1	42	3	1	1	0	50	0.222	3	1.24743	0.845287	5.61904	0.35	0.33	0.515625	0.5	0.53125	0.03125	0.515152	0	0.606061	1.47059	0.221224	0.84825	3.82095

## Sheet: dataset2_running
Year	Crocodile	species #	clade #	year #	individual #	INDIV total	Trial #	stride #	gait #	symm=0, asymm=1	record Hz	leg length (m)	body mass (kg)	velocity (m/s)	Froude^0.5	hindlimb L/s	stance t	swing t	duty factor	Hind DF	Fore DF	DF diff	RH phase	RF phase	LF phase	stride freq	rel stride freq	stride L	stride/leg L
2004	CCD	2	2	2	3	4	2	1	1	0	60	0.21	4.5	1.19647	0.8336	5.69747	0.22525	0.25875	0.465393	0.482438	0.448347	-0.0340909	0.401198	0	0.467066	2.06612	0.302294	0.579091	2.75758
2005	CC1	2	2	3	4	5	1	1	3	0	50	0.231	3.4	2.49632	1.65829	10.8066	0.14	0.205	0.405882	0.4	0.411765	0.0117647	0.625	0.0625	0.5	2.89855	0.444787	0.86123	3.72827
2005	CC1	2	2	3	4	5	3	1	1	0	50	0.231	3.4	2.77252	1.84176	12.0022	0.1	0.145	0.408163	0.44898	0.367347	-0.0816327	0.416667	0.0238095	0.583333	4.08163	0.626333	0.679267	2.94055
2005	CC1	2	2	3	4	5	3	2	1	0	50	0.231	3.4	3.05	2.02609	13.2035	0.09	0.146667	0.380282	0.422535	0.338028	-0.084507	0.5	0	0.583333	4.22535	0.648387	0.721833	3.12482
2005	CC1	2	2	3	4	5	4	1	7	1	50	0.231	3.4	2.97639	1.9772	12.8848	0.145	0.195	0.426471	0.529412	0.323529	-0.205882	0.1	0.2	0.2	2.94118	0.451328	1.01197	4.38084
2005	CC1	2	2	3	4	5	4	2	4	1	50	0.231	3.4	2.36415	1.57048	10.2344	0.105	0.17	0.381818	0.436364	0.327273	-0.109091		0.756757	0.837838	3.63636	0.558006	0.65014	2.81446
2005	CC1	2	2	3	4	5	5	2	1	0	50	0.231	3.4	1.27879	0.849489	5.53588	0.253333	0.26	0.477273	0.525974	0.428571	-0.0974026	0.538462	0.115385	0.461538	1.94805	0.298932	0.656444	2.84175
2005	CC1	2	2	3	4	5	6	1	1	0	50	0.231	3.4	2.24465	1.49111	9.71712	0.17	0.19	0.458333	0.472222	0.444444	-0.0277778	0.421053	0.0526316	0.631579	2.77778	0.426255	0.808075	3.49816
2005	CC1	2	2	3	4	5	7	1	3	0	50	0.231	3.4	1.51774	1.00822	6.5703	0.165	0.23	0.417722	0.43038	0.405063	-0.0253165	0.6	0.15	0.55	2.53165	0.388485	0.599507	2.59527
2002	CJA	3	2	1	1	7	1	1	4	1	200	0.26	12.5	1.32005	0.826548	5.0771	0.1715	0.2165	0.442509	0.438829	0.446188	0.00735897	0.083682	0.562762	0.625523	2.57732	0.419585	0.512178	1.96992
2005	CJ2	3	2	3	1	7	6	1	1	0	50	0.236	13	1.66914	1.09699	7.07264	0.305	0.34	0.472677	0.467742	0.477612	0.00987	0.433333	0	0.533333	1.55039	0.24047	1.0766	4.56185
2005	CJ1	3	2	3	4	10	1	1	2	0	50	0.248	8.4	2.72287	1.74569	10.9793	0.13	0.26	0.332895	0.35	0.315789	-0.0342105	0.705882	0.235294	0.529412	2.5641	0.407687	1.06192	4.28193
2002	CNA	4	2	1	2	12	2	1	6	1	200	0.21	3.9	1.72	1.19835	8.19048	0.119	0.16575	0.417498	0.431741	0.403255	-0.0284856	0	0.190972	0.329861	3.51185	0.51382	0.48977	2.33224
2002	CNA	4	2	1	2	12	3	1	6	1	200	0.21	3.9	1.56	1.08688	7.42857	0.1365	0.1695	0.44612	0.471358	0.420881	-0.0504775	0.0798722	0.335463	0.303514	3.26797	0.478139	0.47736	2.27314
2002	CNA	4	2	1	2	12	4	1	6	1	200	0.21	3.9	1.53	1.06598	7.28571	0.137	0.19025	0.418528	0.412131	0.424925	0.0127943	0.106383	0.224924	0.422492	3.05577	0.447091	0.500692	2.38425
2002	CNA	4	2	1	2	12	5	1	4	1	200	0.21	3.9	1.35	0.940567	6.42857	0.1375	0.14825	0.475808	0.428854	0.522763	0.0939092	0.201493	0.772388	0.839552	3.49956	0.512022	0.385763	1.83696
2002	CNA	4	2	1	2	12	6	1	3	0	200	0.21	3.9	1.88	1.30983	8.95238	0.0945	0.148	0.382753	0.432971	0.332536	-0.100435	0.41806	0.083612	0.866221	4.12371	0.603342	0.4559	2.17095
2002	CNA	4	2	1	2	12	7	1	7	1	200	0.21	3.9	2.20279	1.53472	10.4895	0.1	0.193	0.341297	0.307167	0.375427	0.0682594	0	0.298658	0.402685	3.41297	0.499353	0.645416	3.07341
2002	CNA	4	2	1	2	12	8	1	6	1	200	0.21	3.9	1.37	0.954501	6.52381	0.151	0.18525	0.448994	0.45388	0.444109	-0.00977118	0	0.426934	0.358166	2.97398	0.435124	0.460662	2.19363
2002	CNA	4	2	1	2	12	10	1	1	0	200	0.21	3.9	1.22202	0.851401	5.81914	0.1745	0.199	0.467465	0.48711	0.44782	-0.0392896	0.512195	0.0271003	0.539295	2.67738	0.391728	0.456424	2.17345
2002	CRA	5	2	1	1	14	1	1	5	1	200	0.33	24	1.81	1.00597	5.48485	0.18275	0.187	0.488858	0.551681	0.426036	-0.125646	0.147059	0.438503	0.251337	2.70453	0.496037	0.669248	2.02802
2002	CRA	5	2	1	1	14	2	1	5	1	200	0.33	24	1.69	0.93928	5.12121	0.21875	0.269	0.451965	0.474022	0.429907	-0.0441159				2.00267	0.367309	0.843873	2.55719
2004	CRD	5	2	2	3	16	1	1	7	1	60	0.33	26	2.33347	1.29691	7.07113	0.167	0.267	0.384793	0.384793	0.384793	0	0	0.665835	0.665835	2.30415	0.422603	1.01273	3.06887
2004	OTI	6	2	2	4	20	3	1	1	0	60	0.26	7.2	2.32624	1.45658	8.94708	0.1835	0.217	0.458956	0.440048	0.477865	0.0378166	0.428266	0	0.428266	2.49688	0.40649	0.93166	3.58331
2004	OTI	6	2	2	4	20	4	1	3	0	60	0.26	7.2	1.82749	1.14428	7.0288	0.225	0.2585	0.465357	0.41365	0.517063	0.103413	0.668	0.866	0.534	2.06825	0.33671	0.88359	3.39842
2004	OTI	6	2	2	4	20	7	1	7	1	60	0.26	7.2	2.87795	1.80203	11.069	0.15	0.1835	0.4497	0.399399	0.5	0.100601	0	0.691244	0.691244	2.9985	0.488153	0.959796	3.69152
2002	OTF	6	2	1	6	22	1	1	6	1	200	0.27	10.8	0.967752	0.594631	3.58427	0.2515	0.4235	0.386345	0.447419	0.325272	-0.122147	0	0.770742	0.81441	1.48148	0.245778	0.653233	2.41938
2002	OTF	6	2	1	6	22	2	1	7	1	200	0.27	10.8	1.599	0.982499	5.92222	0.17027	0.19512	0.470326	0.425197	0.515455	0.0902577	0.02125	0.729375	0.8125	2.7368	0.454036	0.584259	2.16392
2002	OTF	6	2	1	6	22	4	1	7	1	200	0.27	10.8	1.882	1.15639	6.97037	0.165165	0.23018	0.413802	0.476429	0.351176	-0.125253	0	0.762143	0.762143	2.52943	0.419634	0.74404	2.7557
2004	OTH	6	2	2	8	24	1	1	1	0	60	0.28	12.5	1.03947	0.627189	3.71239	0.3005	0.317	0.48664	0.48664	0.48664	0	0.578864	0	0.578864	1.61943	0.273595	0.641873	2.2924
2004	OTJ	6	2	2	9	25	2	1	7	1	60	0.25	7	1.95072	1.24563	7.80289	0.2	0.3335	0.374765	0.249531	0.5	0.250469	0	0.439024	0.439024	1.87441	0.299227	1.04071	4.16284
2004	ASB	7	1	2	1	27	4	1	1	0	60	0.22	2.8	0.593047	0.403686	2.69567	0.292	0.309	0.486593	0.473186	0.5	0.0268139	0.5	0.878182	0.454545	1.66389	0.249174	0.356421	1.6201
2004	ASD	7	1	2	2	28	2	1	3	0	60	0.25	6.3	1.10109	0.703101	4.40435	0.2755	0.2835	0.48758	0.526814	0.448347	-0.0784668		0.384293	0.842697	1.78891	0.285577	0.615508	2.46203
2004	CAA	8	2	2	1	29	2	1	1	0	60	0.25	5.9	0.898455	0.573709	3.59382	0.217	0.317	0.406367	0.406367	0.406367	0	0.460829	0	0.460829	1.87266	0.298947	0.479775	1.9191
2005	CA1	8	2	3	1	29	4	1	3	0	50	0.244	6.8	2.29956	1.48633	9.42441	0.175	0.18	0.492051	0.513514	0.470588	-0.0429253	0.352941	0.117647	0.470588	2.8169	0.444255	0.816342	3.34566
2005	CA1	8	2	3	1	29	5	1	3	0	50	0.244	6.8	4.35255	2.81329	17.8383	0.12	0.16	0.428571	0.428571	0.428571	0	0.2	0.8	0.6	3.57143	0.563252	1.21871	4.99473
2005	CA1	8	2	3	1	29	6	1	2	0	50	0.244	6.8	3.35499	1.19869	7.60058	0.155	0.165	0.487255	0.533333	0.441176	-0.0921569	0.666667	0.2	0.533333	3.125	0.492845	0.593453	2.43219
2005	CA1	8	2	3	1	29	7	1	1	0	50	0.244	6.8	1.61537	1.0441	6.62038	0.25	0.28	0.471866	0.462963	0.480769	0.0178063	0.44	0.04	0.52	1.88679	0.297567	0.856147	3.5088
2005	CA1	8	2	3	1	29	8	1	1	0	50	0.244	6.8	1.85454	1.14405	7.2541	0.225	0.3	0.425165	0.410769	0.43956	0.0287912	0.576923	0	0.461538	1.90476	0.300401	0.973634	3.9903
2004	CAB	8	2	2	2	30	3	2	1	0	60	0.25	5.9	1.13757	0.726394	4.55026	0.1665	0.2505	0.399281	0.399281	0.399281	0	0.5	0	0.5	2.39808	0.382824	0.474365	1.89746
2004	CACRA	9	1	2	1	31	2	1	1	0	60	0.25	12.3	3.13976	2.00489	12.559	0.12525	0.25	0.33039	0.3003	0.360479	0.0601787	0.547684	0	0.637602	2.66489	0.425417	1.17819	4.71277
2004	CACRA	9	1	2	1	31	3	1	3	0	60	0.25	12.3	3.39273	2.16643	13.5709	0.192	0.2005	0.487091	0.454422	0.51976	0.0653387	0.700599	0.200599	0.5	2.54777	0.40672	1.33165	5.32659
2004	CACRA	9	1	2	1	31	4	1	1	0	60	0.25	12.3	1.94465	1.24176	7.77862	0.2085	0.21675	0.490844	0.5	0.481687	-0.018313	0.498929	0.0706638	0.571734	2.35156	0.375397	0.826964	3.30786
2004	CACRA	9	1	2	1	31	5	1	1	0	60	0.25	12.3	1.77	1.13024	7.08	0.27525	0.30875	0.468633	0.437266	0.5	0.0627341	0.55574	0	0.55574	1.71233	0.273352	1.03368	4.13472
2004	CACRB	9	1	2	2	32	1	1	1	0	60	0.25	12.4	3.59263	2.29408	14.3705	0.13375	0.18375	0.42126	0.420472	0.422047	0.0015748	0.598802	0.0988024	0.598802	3.14961	0.502796	1.14066	4.56264
2004	CACRB	9	1	2	2	32	3	1	1	0	60	0.25	12.4	2.6028	1.66202	10.4112	0.1335	0.18375	0.419799	0.410211	0.429387	0.0191753	0.598802	0	0.598802	3.15209	0.503192	0.825737	3.30295
2004	CLA	10	1	2	1	33	4	1	1	0	60	0.25	15	2.27892	1.45521	9.11569	0.20825	0.2255	0.481487	0.499376	0.463597	-0.0357783	0.5825	0	0.5825	2.30548	0.368041	0.988483	3.95393
2004	CLA	10	1	2	1	33	5	1	1	0	60	0.25	15	2.07247	1.32338	8.2899	0.24225	0.2835	0.461053	0.467066	0.455041	-0.012025	0.5	0	0.561798	1.90204	0.303638	1.0896	4.35841
2004	CMNA	11	2	2	1	34	1	1	5	1	60	0.15	1.25	1.92	1.58278	12.8	0.108	0.1545	0.411429	0.44381	0.379048	-0.0647619	0.429185	0.141631	0.429185	3.80952	0.471066	0.504	3.36
2004	CMNA	11	2	2	1	34	3	1	5	1	60	0.15	1.25	1.175	0.96863	7.83333	0.0875	0.144667	0.376884	0.394113	0.359655	-0.034458	0.915	0.335	0.17	4.30725	0.532612	0.272796	1.81864
2004	CMNA	11	2	2	1	34	4	1	5	1	60	0.15	1.25	1.29	1.06343	8.6	0.12475	0.13375	0.482592	0.450677	0.514507	0.0638298	0.112957	0.445183	0.445183	3.86847	0.478355	0.333465	2.2231
2004	CMNB	11	2	2	2	35	1	1	3	0	60	0.14	0.6	1.34471	1.14744	9.60509	0.09175	0.167	0.355968	0.312734	0.399202	0.0864675	0.665	0.165	0.835	3.86473	0.461689	0.347944	2.48532
2004	CMNB	11	2	2	2	35	2	1	1	0	60	0.14	0.6	1.26128	1.07625	9.00911	0.09975	0.13375	0.427195	0.498929	0.35546	-0.143469	0.429185	0	0.716738	4.28266	0.511614	0.294508	2.10363
2004	CMNB	11	2	2	2	35	3	1	7	1	60	0.14	0.6	2.24865	1.91877	16.0618	0.0665	0.1335	0.3325	0.335	0.33	-0.005	0	0.67	0.67	5	0.59731	0.44973	3.21236
2004	CMNB	11	2	2	2	35	4	1	4	1	60	0.14	0.6	1.43216	1.22206	10.2297	0.075	0.167	0.309162	0.286325	0.332	0.0456752	0.713675	0.286325	0.57265	4.13223	0.493644	0.346583	2.47559
2004	CMNB	11	2	2	2	35	5	1	3	0	60	0.14	0.6	1.29446	1.10456	9.24612	0.1295	0.1625	0.442501	0.459547	0.425455	-0.0340924	0.544959	0.13624	0.72752	3.42466	0.409116	0.377981	2.69987
2004	CMNB	11	2	2	2	35	6	1	3	0	60	0.14	0.6	0.867986	0.740652	6.1999	0.107771	0.146083	0.427318	0.403753	0.450884	0.0471302	0.378277	0.876404	0.501873	3.93927	0.470593	0.220342	1.57387
2005	CM1	11	2	3	2	35	7	1	2	0	50	0.139	1.036	1.31512	1.12622	9.46128	0.14	0.185	0.428571	0.457143	0.4	-0.0571429	0.588235	0.117647	0.235294	3.07692	0.36626	0.427413	3.07491
2005	CM1	11	2	3	2	35	8	1	7	1	50	0.139	1.036	2.49252	2.1345	17.9318	0.11	0.23	0.323529	0.352941	0.294118	-0.0588235	0	0.9375	0.9375	2.94118	0.350102	0.847456	6.09681
2005	CM1	11	2	3	2	35	9	1	3	0	50	0.139	1.036	2.71794	2.32754	19.5535	0.11	0.115	0.48913	0.478261	0.5	0.0217391	0.333333	0.0833333	0.583333	4.44444	0.529042	0.611536	4.39954
2005	CM1	11	2	3	2	35	10	1	7	1	50	0.139	1.036	3.72595	3.19077	26.8054	0.05	0.15	0.25	0.3	0.2	-0.1	0	0.636364	0.636364	5	0.595173	0.745191	5.36108
2004	CMNC	11	2	2	3	36	1	1	5	1	60	0.14	0.6	1.50123	1.281	10.7231	0.0835	0.16675	0.333601	0.268	0.399202	0.131202	0.141631	0.716738	0.570815	3.996	0.47737	0.375683	2.68345
2005	CM4	11	2	3	3	36	2	1	4	1	60	0.14	0.6	1.87194	1.59732	13.371	0.08	0.16	0.328571	0.357143	0.3	-0.0571429	0.529412	0.294118	0.411765	4.16667	0.497758	0.449264	3.20903
2005	CM4	11	2	3	3	36	3	1	3	0	60	0.14	0.6	1.53885	1.3131	10.9918	0.105	0.14	0.4275	0.48	0.375	-0.105	0.615385	0.230769	0.538462	4.08163	0.4876	0.377017	2.69298
2005	CM4	11	2	3	3	36	4	1	4	1	50	0.15	1.036	1.96139	1.6169	13.0759	0.09	0.195	0.316502	0.275862	0.357143	0.0812808	0.166667	0.416667	0.5	3.50877	0.433877	0.558995	3.72663
2005	CM4	11	2	3	3	36	5	1	1	0	50	0.15	1.036	0.95307	0.785678	6.3538	0.15	0.19	0.442708	0.416667	0.46875	0.0520833	0.25	0.125	0.5625	2.94118	0.363691	0.324044	2.16029
2005	CM4	11	2	3	3	36	6	1	1	0	50	0.15	1.036	0.655721	0.540554	4.37147	0.285	0.295	0.487779	0.557377	0.418182	-0.139195	0.5625	0.53125	0.125	1.72414	0.213198	0.380318	2.53545
2005	CM4	11	2	3	3	36	7	1	1	0	50	0.15	1.036	0.767074	0.632349	5.11383	0.28	0.35	0.443548	0.5	0.387097	-0.112903	0.5625	0	0.625	1.5873	0.196278	0.483257	3.22171
2004	CMND	11	2	2	4	37	1	1	7	1	60	0.13	0.5	1.73	1.53193	13.3077	0.10825	0.1585	0.40584	0.437148	0.374532	-0.0626164	0.333333	0.89	0.776667	3.74883	0.431552	0.461478	3.54983
2004	CMND	11	2	2	4	37	2	1	4	1	60	0.13	0.5	1.594	1.4115	12.2615	0.10825	0.15025	0.4196	0.428266	0.410935	-0.0173308	0.876404	0.625468	0.749064	3.86847	0.445325	0.412049	3.16961
2004	CMND	11	2	2	4	37	3	1	7	1	60	0.13	0.5	1.378	1.22023	10.6	0.1005	0.2	0.334441	0.333333	0.335548	0.00221484	0	0.553333	0.553333	3.32779	0.383083	0.414089	3.1853
2004	CMND	11	2	2	4	37	5	1	3	0	60	0.13	0.5	0.681811	0.603751	5.2447	0.1755	0.19975	0.468413	0.501362	0.435463	-0.0658996	0.637602	0.182561	0.637602	2.66489	0.306773	0.255849	1.96807
2004	CMND	11	2	2	4	37	6	1	3	0	60	0.13	0.5	2.43709	2.15807	18.7469	0.0625	0.0875	0.414286	0.4	0.428571	0.0285714	0.293103	0.862069	0.568966	6.66667	0.767443	0.365564	2.81203
2004	CMND	11	2	2	4	37	7	1	5	1	60	0.13	0.5	2.40626	2.13077	18.5097	0.0751667	0.136167	0.355196	0.362221	0.348171	-0.0140504	0.217378	0.934132	0.716754	4.73186	0.544715	0.508523	3.91172
2004	CMND	11	2	2	4	37	8	1	2	0	60	0.13	0.5	1.98942	1.76165	15.3032	0.07525	0.15825	0.321378	0.334	0.308756	-0.0252442	0.250936	0	0.749064	4.28266	0.493004	0.464529	3.5733
2004	CMND	11	2	2	4	37	9	1	6	1	60	0.13	0.5	1.86679	1.65306	14.3599	0.09175	0.125	0.422822	0.429185	0.416459	-0.0127257	0	0.570815	0.712446	4.61361	0.531102	0.404626	3.11251
2004	CMND	11	2	2	4	37	10	1	3	0	60	0.13	0.5	1.37106	1.21409	10.5466	0.07525	0.19175	0.281835	0.250936	0.312734	0.0617978	0.749064	0.374532	0.625468	3.74532	0.431148	0.366073	2.81594
2004	CMND	11	2	2	4	37	11	1	1	0	60	0.13	0.5	0.926958	0.820831	7.13044	0.14175	0.1665	0.459467	0.473934	0.445	-0.0289336	0.556667	0.11	0.556667	3.24412	0.373451	0.285735	2.19796
2005	CM2	11	2	3	4	37	13	1	6	1	50	0.14	1.082	2.47425	2.11128	17.6732	0.06	0.12	0.333333	0.333333	0.333333	0	0	0.555556	0.444444	5.55556	0.663677	0.445365	3.18118
2005	CM2	11	2	3	4	37	14	1	6	1	50	0.14	1.082	2.39328	2.04219	17.0949	0.07	0.15	0.316667	0.333333	0.3	-0.0333333	0	0.166667	0.0833333	4.54545	0.543009	0.526522	3.76087
2005	CM2	11	2	3	4	37	15	1	5	1	50	0.14	1.082	2.02113	1.72463	14.4366	0.11	0.155	0.41453	0.444444	0.384615	-0.0598291	0.153846	0.384615	0.307692	3.77358	0.4508	0.5356	3.82571
2005	CM2	11	2	3	4	37	16	1	6	1	50	0.14	1.082	1.66638	1.42192	11.9027	0.09	0.16	0.360577	0.346154	0.375	0.0288462	0.142857	0	0.285714	4	0.477848	0.416596	2.97568
2004	CSA	13	2	2	1	39	1	1	2	0	60	0.21	3.8	2.81881	1.96391	13.4229	0.1255	0.1835	0.402236	0.450599	0.353873	-0.0967256	0.5	0.101796	0.598802	3.23625	0.473496	0.871012	4.14768
2004	PPD	14	1	2	2	41	1	1	2	0	60	0.29	12.6	3.08	1.82607	10.6207	0.167	0.1835	0.479505	0.500832	0.458177	-0.0426547	0.249377	0.74813	0.498753	2.85307	0.490542	1.07954	3.72255
2004	PPD	14	1	2	2	41	2	1	3	0	60	0.29	12.6	3.06	1.81421	10.5517	0.217	0.258	0.458111	0.434	0.482222	0.0482222	0.148889	0.0733333	0.444444	2.10526	0.361969	1.4535	5.01207
2005	CNG1	15	2	3	1	42	1	1	1	0	50	0.222	3	2.74438	1.85966	12.3621	0.125	0.165	0.432143	0.464286	0.4	-0.0642857	0.615385	0	0.538462	3.44828	0.518733	0.795869	3.585
2005	CNG1	15	2	3	1	42	2	1	1	0	50	0.222	3	1.28969	0.873924	5.80941	0.22	0.265	0.453444	0.4375	0.469388	0.0318878	0.5	0.0416667	0.541667	2.06186	0.31017	0.625499	2.81756

## Sheet: dataset3_maximalspeed
Year	Crocodile	species #	clade #	year #	individual #	INDIV total	Trial #	stride #	gait #	symm=0, asymm=1	record Hz	leg length (m)	body mass (kg)	velocity (m/s)	Froude^0.5	hindlimb L/s	stance t	swing t	duty factor	Hind DF	Fore DF	DF diff	RH phase	RF phase	LF phase	stride freq	rel stride freq	stride L	stride/leg L
2002	AMA	1	1	1	1	1	4	1	1	0	200	0.24	4.7	2.00259	1.30513	8.34414	0.15275	0.1555	0.495595	0.503268	0.487923	-0.0153453	0.62585	0.0340136	0.489796	3.24412	0.507421	0.6173	2.57208
2005	CA1	8	2	3	1	29	5	1	3	0	50	0.244	6.8	4.35255	2.81329	17.8383	0.12	0.16	0.428571	0.428571	0.428571	0	0.2	0.8	0.6	3.57143	0.563252	1.21871	4.99473
2004	CAB	8	2	2	2	30	1	1	6	1	60	0.25	5.9	1.46111	0.932994	5.84445	0.2085	0.19225	0.516797	0.433594	0.6	0.166406	0.160671	0.441247	0.441247	2.49532	0.398347	0.585541	2.34216
2004	CACRA	9	1	2	1	31	3	1	3	0	60	0.25	12.3	3.39273	2.16643	13.5709	0.192	0.2005	0.487091	0.454422	0.51976	0.0653387	0.700599	0.200599	0.5	2.54777	0.40672	1.33165	5.32659
2004	CACRB	9	1	2	2	32	1	1	1	0	60	0.25	12.4	3.59263	2.29408	14.3705	0.13375	0.18375	0.42126	0.420472	0.422047	0.0015748	0.598802	0.0988024	0.598802	3.14961	0.502796	1.14066	4.56264
2005	CC1	2	2	3	4	5	3	2	1	0	50	0.231	3.4	3.05	2.02609	13.2035	0.09	0.146667	0.380282	0.422535	0.338028	-0.084507	0.5	0	0.583333	4.22535	0.648387	0.721833	3.12482
2005	CC2	2	2	3	5	6	1	1	3	0	50	0.22	4	2.96759	2.02003	13.489	0.17	0.17	0.503923	0.459459	0.548387	0.0889276	0.55	0.2	0.6	2.94118	0.440451	1.00898	4.58628
2004	CCC	2	2	2	2	3	1	1	1	0	60	0.21	3.6	2.5	1.74179	11.9048	0.2415	0.217	0.526555	0.517778	0.535332	0.0175541	0.501247	0	0.501247	2.18103	0.319107	1.14625	5.45833
2004	CCD	2	2	2	3	4	1	1	1	0	60	0.21	4.5	1.8	1.25409	8.57143	0.21675	0.2005	0.519449	0.479616	0.559281	0.0796651	0.3325	0.9175	0.5	2.39664	0.350654	0.75105	3.57643
2005	CJ1	3	2	3	4	10	1	1	2	0	50	0.248	8.4	2.72287	1.74569	10.9793	0.13	0.26	0.332895	0.35	0.315789	-0.0342105	0.705882	0.235294	0.529412	2.5641	0.407687	1.06192	4.28193
2005	CJ2	3	2	3	1	7	4	1	3	0	50	0.236	13	2.38845	1.56973	10.1205	0.235	0.235	0.500453	0.479167	0.521739	0.0425725	0.75	0.625	0.333333	2.12766	0.330007	1.12257	4.75665
2004	CLA	10	1	2	1	33	3	1	1	0	60	0.25	15	2.41839	1.54426	9.67355	0.23325	0.1755	0.570862	0.559952	0.581773	0.0218207	0.463134	0.078341	0.463134	2.44648	0.390551	0.988516	3.95406
2005	CM1	11	2	3	2	35	10	1	7	1	50	0.139	1.036	3.72595	3.19077	26.8054	0.05	0.15	0.25	0.3	0.2	-0.1	0	0.636364	0.636364	5	0.595173	0.745191	5.36108
2005	CM4	11	2	3	3	36	4	1	4	1	50	0.15	1.036	1.96139	1.6169	13.0759	0.09	0.195	0.316502	0.275862	0.357143	0.0812808	0.166667	0.416667	0.5	3.50877	0.433877	0.558995	3.72663
2004	CMNA	11	2	2	1	34	1	1	5	1	60	0.15	1.25	1.92	1.58278	12.8	0.108	0.1545	0.411429	0.44381	0.379048	-0.0647619	0.429185	0.141631	0.429185	3.80952	0.471066	0.504	3.36
2004	CMND	11	2	2	4	37	6	1	3	0	60	0.13	0.5	2.43709	2.15807	18.7469	0.0625	0.0875	0.414286	0.4	0.428571	0.0285714	0.293103	0.862069	0.568966	6.66667	0.767443	0.365564	2.81203
2005	CN1	4	2	3	1	11	2	1	1	0	50	0.246	6.9	1.57816	1.0159	6.4153	0.285	0.225	0.557759	0.584906	0.530612	-0.0542934	0.5	0.0357143	0.428571	1.96078	0.310501	0.804864	3.2718
2002	CNA	4	2	1	2	12	7	1	7	1	200	0.21	3.9	2.20279	1.53472	10.4895	0.1	0.193	0.341297	0.307167	0.375427	0.0682594	0	0.298658	0.402685	3.41297	0.499353	0.645416	3.07341
2005	CNG1	15	2	3	1	42	1	1	1	0	50	0.222	3	2.74438	1.85966	12.3621	0.125	0.165	0.432143	0.464286	0.4	-0.0642857	0.615385	0	0.538462	3.44828	0.518733	0.795869	3.585
2005	CR2	5	2	3	1	14	1	1	3	0	50	0.336	27.2	2.84627	1.56773	8.47103	0.215	0.21	0.506091	0.52381	0.488372	-0.0354374	0.3	0.2	0.5	2.35294	0.435458	1.20966	3.60019
2002	CRB	5	2	1	2	15	1	1	7	1	200	0.38	43.2	1.852	0.959212	4.87368	0.235285	0.195195	0.539321	0.617103	0.461538	-0.155564	0	0.659221	0.659221	2.32299	0.457197	0.79725	2.09803
2004	CRD	5	2	2	3	16	1	1	7	1	60	0.33	26	2.33347	1.29691	7.07113	0.167	0.267	0.384793	0.384793	0.384793	0	0	0.665835	0.665835	2.30415	0.422603	1.01273	3.06887
2004	CSA	13	2	2	1	39	1	1	2	0	60	0.21	3.8	2.81881	1.96391	13.4229	0.1255	0.1835	0.402236	0.450599	0.353873	-0.0967256	0.5	0.101796	0.598802	3.23625	0.473496	0.871012	4.14768
2002	OTF	6	2	1	6	22	4	1	7	1	200	0.27	10.8	1.882	1.15639	6.97037	0.165165	0.23018	0.413802	0.476429	0.351176	-0.125253	0	0.762143	0.762143	2.52943	0.419634	0.74404	2.7557
2004	OTI	6	2	2	4	20	7	1	7	1	60	0.26	7.2	2.87795	1.80203	11.069	0.15	0.1835	0.4497	0.399399	0.5	0.100601	0	0.691244	0.691244	2.9985	0.488153	0.959796	3.69152
2004	OTJ	6	2	2	9	25	2	1	7	1	60	0.25	7	1.95072	1.24563	7.80289	0.2	0.3335	0.374765	0.249531	0.5	0.250469	0	0.439024	0.439024	1.87441	0.299227	1.04071	4.16284
2004	PPD	14	1	2	2	41	1	1	2	0	60	0.29	12.6	3.08	1.82607	10.6207	0.167	0.1835	0.479505	0.500832	0.458177	-0.0426547	0.249377	0.74813	0.498753	2.85307	0.490542	1.07954	3.72255
